# Supplementary material for: 2.7 Å cryo-EM structure of ex vivo RML prion fibrils
Source: Nat Commun. 2022 Jul 13;13:4004. doi: 10.1038/s41467-022-30457-7 (PMC9279362; doi:10.1038/s41467-022-30457-7)
Supplement: Supplementary file 4 — Source Data [file 41467_2022_30457_MOESM4_ESM.xlsx]

## Sheet: RML N-term labelling
	Quantification of TMPP-Labelled N-terminal Peptides in PrP from Purified Ex Vivo RML Prion Rods
	Extracted Ion Chromatogram Data for [ M + 3H + TMPP ] and [ M + 4H + TMPP ] peptide ions
	PrP 81-105 + TMPP															PrP 85-105 + TMPP															PrP 89-105 + TMPP															PrP 91-105 + TMPP
	Repeat #1			67.6305		Repeat #2			116.849		Repeat #3			155.799		Repeat #1			545.3		Repeat #2			330.138		Repeat #3			616.257		Repeat #1			4136.69		Repeat #2			2310.19		Repeat #3			4315.35		Repeat #1			507.311
	Retention Time (mins)	Intensity		Peak Area		Retention Time (mins)	Intensity		Peak Area		Retention Time (mins)	Intensity		Peak Area		Retention Time (mins)	Intensity		Peak Area		Retention Time (mins)	Intensity		Peak Area		Retention Time (mins)	Intensity		Peak Area		Retention Time (mins)	Intensity		Peak Area		Retention Time (mins)	Intensity		Peak Area		Retention Time (mins)	Intensity		Peak Area		Retention Time (mins)	Intensity		Peak Area
		Raw	Normalized				Raw	Normalized				Raw	Normalized				Raw	Normalized				Raw	Normalized				Raw	Normalized				Raw	Normalized				Raw	Normalized				Raw	Normalized				Raw	Normalized
	12.406	33	0.000850406	-		12.403	37	0.00162945	-		12.407	21	0.000456522	-		13.806	94	0.00242237	-		13.803	76	0.00334699	-		13.807	179	0.0038913	-		12.007	40	0.0010308	-		12.003	54	0.00237812	-		12	202	0.0043913	-		12.206	95	0.00244814	-
	12.414	7	0.000180389	0.16		12.41	113	0.00497644	0.525		12.414	20	0.000434783	0.1435		13.813	142	0.00365932	0.826		13.81	121	0.00532875	0.6895		13.814	163	0.00354348	1.197		12.014	125	0.00322123	0.5775		12.011	78	0.00343506	0.528		12.008	55	0.00119565	1.028		12.213	175	0.00450973	0.945
	12.421	54	0.00139157	0.2135		12.417	44	0.00193773	0.5495		12.422	41	0.000891304	0.244		13.82	74	0.00190697	0.756		13.817	108	0.00475624	0.8015		13.821	32	0.000695652	0.6825		12.021	58	0.00149465	0.6405		12.018	0	0	0.273		12.015	171	0.00371739	0.791		12.22	158	0.00407164	1.1655
	12.428	72	0.00185543	0.441		12.425	16	0.000704629	0.24		12.429	40	0.000869565	0.2835		13.827	33	0.000850406	0.3745		13.824	114	0.00502048	0.777		13.828	139	0.00302174	0.5985		12.028	147	0.00378817	0.7175		12.025	42	0.00184965	0.147		12.022	172	0.00373913	1.2005		12.228	224	0.00577245	1.528
	12.435	74	0.00190697	0.511		12.432	54	0.00237812	0.245		12.436	42	0.000913043	0.287		13.834	79	0.00203582	0.392		13.831	9	0.000396354	0.4305		13.835	71	0.00154348	0.735		12.035	22	0.000566937	0.5915		12.032	68	0.00299467	0.385		12.029	96	0.00208696	0.938		12.235	98	0.00252545	1.127
	12.442	132	0.00340162	0.721		12.439	50	0.00220196	0.364		12.443	103	0.00223913	0.5075		13.842	156	0.0040201	0.94		13.838	58	0.00255428	0.2345		13.842	88	0.00191304	0.5565		12.042	16	0.000412318	0.133		12.039	109	0.00480028	0.6195		12.036	174	0.00378261	0.945		12.242	236	0.00608169	1.169
	12.449	19	0.000489628	0.5285		12.446	75	0.00330295	0.4375		12.45	130	0.00282609	0.8155		13.849	97	0.00249968	0.8855		13.846	110	0.00484432	0.672		13.85	69	0.0015	0.628		12.05	227	0.00584976	0.972		12.046	117	0.0051526	0.791		12.043	503	0.0109348	2.3695		12.249	248	0.00639093	1.694
	12.456	29	0.000747326	0.168		12.453	62	0.00273044	0.4795		12.457	469	0.0101957	2.0965		13.856	68	0.00175235	0.5775		13.853	72	0.00317083	0.637		13.857	125	0.00271739	0.679		12.057	125	0.00322123	1.232		12.054	76	0.00334699	0.772		12.05	451	0.00980435	3.339		12.256	40	0.0010308	1.008
	12.464	82	0.00211313	0.444		12.46	19	0.000836746	0.2835		12.464	410	0.00891304	3.0765		13.863	167	0.00430357	0.8225		13.86	52	0.00229004	0.434		13.864	68	0.00147826	0.6755		12.064	222	0.00572091	1.2145		12.061	157	0.00691417	0.8155		12.058	205	0.00445652	2.624		12.263	103	0.0026543	0.5005
	12.471	42	0.00108233	0.434		12.468	90	0.00396354	0.436		12.472	778	0.016913	4.752		13.87	81	0.00208736	0.868		13.867	19	0.000836746	0.2485		13.871	477	0.0103696	1.9075		12.071	240	0.00618477	1.617		12.068	62	0.00273044	0.7665		12.065	345	0.0075	1.925		12.271	179	0.00461281	1.128
	12.478	123	0.00316969	0.5775		12.475	25	0.00110098	0.4025		12.479	1154	0.025087	6.762		13.877	118	0.00304085	0.6965		13.874	46	0.00202581	0.2275		13.878	1055	0.0229348	5.362		12.078	196	0.0050509	1.526		12.075	362	0.0159422	1.484		12.072	441	0.00958696	2.751		12.278	67	0.00172658	0.861
	12.485	46	0.00118541	0.5915		12.482	119	0.00524067	0.504		12.486	1137	0.0247174	8.0185		13.884	112	0.00288623	0.805		13.881	52	0.00229004	0.343		13.885	1554	0.0337826	9.1315		12.085	382	0.00984409	2.023		12.082	213	0.00938037	2.0125		12.079	226	0.00491304	2.3345		12.285	168	0.00432934	0.8225
	12.492	174	0.00448396	0.77		12.489	282	0.0124191	1.4035		12.493	1697	0.0368913	9.919		13.892	31	0.000798866	0.572		13.888	160	0.00704629	0.742		13.892	2306	0.0501304	13.51		12.092	359	0.00925139	2.5935		12.089	266	0.0117144	1.6765		12.086	531	0.0115435	2.6495		12.292	59	0.00152042	0.7945
	12.499	109	0.00280892	0.9905		12.496	472	0.0207865	2.639		12.5	2028	0.044087	13.0375		13.899	279	0.0071898	1.085		13.896	259	0.0114062	1.676		13.9	3332	0.0724348	22.552		12.1	483	0.0124468	3.368		12.096	151	0.00664993	1.4595		12.093	466	0.0101304	3.4895		12.299	257	0.00662286	1.106
	12.507	433	0.0111584	2.168		12.503	467	0.0205663	3.2865		12.507	2719	0.0591087	16.6145		13.906	668	0.0172143	3.3145		13.903	641	0.0282292	3.15		13.907	4127	0.0897174	26.1065		12.107	200	0.00515398	2.3905		12.104	335	0.0147532	1.944		12.1	1188	0.0258261	5.789		12.306	242	0.00623631	1.7465
	12.514	605	0.0155908	3.633		12.51	518	0.0228123	3.4475		12.515	3160	0.0686957	23.516		13.913	744	0.0191728	4.942		13.91	605	0.0266438	4.361		13.914	5222	0.113522	32.7215		12.114	450	0.0115964	2.275		12.111	289	0.0127274	2.184		12.108	2237	0.0486304	13.7		12.313	807	0.0207963	3.6715
	12.521	1005	0.0258987	5.635		12.518	1389	0.0611706	7.628		12.522	3257	0.0708043	22.4595		13.92	1060	0.0273161	6.314		13.917	1414	0.0622715	7.0665		13.921	5777	0.125587	38.4965		12.121	412	0.0106172	3.017		12.118	499	0.0219756	2.758		12.115	4233	0.0920217	22.645		12.321	759	0.0195593	6.264
	12.528	989	0.0254864	6.979		12.525	1194	0.0525829	9.0405		12.529	2527	0.0549348	20.244		13.927	1797	0.0463085	9.9995		13.924	1753	0.0772009	11.0845		13.928	6769	0.147152	43.911		12.135	732	0.0188635	8.008		12.125	694	0.0305633	4.1755		12.122	7351	0.159804	40.544		12.328	1524	0.0392733	7.9905
	12.535	1162	0.0299446	7.5285		12.532	1452	0.063945	9.261		12.536	2919	0.0634565	19.061		13.935	2868	0.073908	18.66		13.931	2080	0.0916017	13.4155		13.935	6968	0.151478	48.0795		12.142	799	0.0205901	5.3585		12.139	2972	0.130885	25.662		12.136	17576	0.382087	174.489		12.335	2838	0.0731349	15.267
	12.542	1283	0.0330627	8.5575		12.539	1293	0.0569428	9.6075		12.543	2660	0.0578261	19.5265		13.942	3028	0.0780312	20.636		13.938	2151	0.0947285	14.8085		13.943	6765	0.147065	54.932		12.149	2533	0.0652751	11.662		12.146	4342	0.191219	25.599		12.143	22128	0.481043	138.964		12.342	2818	0.0726195	19.796
	12.549	1888	0.0486535	11.0985		12.546	1332	0.0586603	9.1875		12.55	2242	0.0487391	17.157		13.949	4056	0.104523	24.794		13.946	3127	0.137711	21.112		13.95	6410	0.139348	46.1125		12.156	5087	0.131091	26.67		12.153	6271	0.27617	37.1455		12.15	28099	0.610848	175.794		12.349	4498	0.115913	25.606
	12.557	1642	0.0423141	14.12		12.553	1083	0.0476945	8.4525		12.557	2678	0.0582174	17.22		13.956	4246	0.109419	29.057		13.953	3360	0.147972	22.7045		13.957	6225	0.135326	44.2225		12.163	8269	0.213091	46.746		12.16	9480	0.417492	55.1285		12.157	33669	0.731935	216.188		12.356	4265	0.109909	30.6705
	12.564	1985	0.0511532	12.6945		12.56	1622	0.0714317	9.4675		12.565	1916	0.0416522	18.376		13.963	4160	0.107203	29.421		13.96	3722	0.163914	24.787		13.964	6380	0.138696	44.1175		12.17	11441	0.294833	68.985		12.167	13891	0.61175	81.7985		12.164	36932	0.80287	247.103		12.364	4605	0.11867	35.48
	12.571	1761	0.0453807	13.111		12.568	1381	0.0608182	12.012		12.572	1731	0.0376304	12.7645		13.97	5762	0.148486	34.727		13.967	3988	0.175629	26.985		13.971	6388	0.13887	44.688		12.178	18214	0.469373	118.62		12.174	15167	0.667944	101.703		12.171	41365	0.899239	274.039		12.371	4886	0.125912	33.2185
	12.578	2442	0.06293	14.7105		12.575	1511	0.0665434	10.122		12.579	1817	0.0395	12.418		13.977	5896	0.151939	40.803		13.974	2973	0.130929	24.3635		13.978	4776	0.103826	39.074		12.185	24302	0.62626	148.806		12.182	18286	0.805302	133.812		12.178	44253	0.962022	299.663		12.378	5842	0.150548	37.548
	12.585	1659	0.0427522	14.3535		12.582	1297	0.057119	9.828		12.586	1566	0.0340435	11.8405		13.985	5690	0.146631	46.344		13.981	3539	0.155855	22.792		13.985	4309	0.0936739	31.7975		12.192	29016	0.747739	186.613		12.189	21974	0.967719	140.91		12.186	46000	1	361.012		12.385	5272	0.135859	38.899
	12.592	1987	0.0512047	12.761		12.589	875	0.0385344	7.602		12.593	1823	0.0396304	11.8615		13.992	5697	0.146811	39.8545		13.989	2625	0.115603	24.656		13.993	3939	0.0856304	32.992		12.199	31416	0.809586	211.512		12.196	20299	0.893953	147.955		12.193	38639	0.839978	296.236		12.392	5138	0.132406	36.435
	12.599	1625	0.041876	12.642		12.596	1007	0.0443476	6.587		12.6	1109	0.0241087	10.262		13.999	5986	0.154258	40.8905		13.996	2583	0.113753	18.228		14	4328	0.094087	28.9345		12.206	37665	0.970622	241.783		12.203	22707	1	150.521		12.2	37110	0.806739	265.121		12.399	4968	0.128025	35.371
	12.607	1300	0.0335008	11.7		12.603	1294	0.0569868	8.0535		12.607	701	0.0152391	6.335		14.006	6081	0.156707	42.2345		14.003	2643	0.116396	18.291		14.007	2532	0.0550435	24.01		12.213	37582	0.968483	263.364		12.21	18365	0.808781	143.752		12.207	36714	0.79813	258.384		12.406	3796	0.0978224	30.674
	12.614	1616	0.0416441	10.206		12.611	1118	0.0492359	9.648		12.615	869	0.0188913	6.28		14.013	4773	0.123	37.989		14.01	2444	0.107632	17.8045		14.014	2092	0.0454783	16.184		12.22	38805	1	267.355		12.217	20082	0.884397	134.564		12.214	33951	0.738065	247.327		12.414	3641	0.0938281	29.748
	12.621	1498	0.0386033	10.899		12.618	625	0.0275246	6.1005		12.622	570	0.0123913	5.0365		14.02	3858	0.0994202	30.2085		14.017	1740	0.0766284	14.644		14.021	2294	0.0498696	15.351		12.228	38069	0.981033	307.496		12.224	21752	0.957942	146.419		12.221	30689	0.667152	226.24		12.421	3419	0.0881072	24.71
	12.628	1562	0.0402525	10.71		12.625	462	0.0203461	3.8045		12.629	1082	0.0235217	5.782		14.028	3657	0.0942404	30.06		14.024	1470	0.0647377	11.235		14.028	2265	0.0492391	15.9565		12.235	37873	0.975982	265.797		12.232	19552	0.861056	165.216		12.228	24745	0.537935	194.019		12.428	3751	0.0966628	25.095
	12.642	1060	0.0273161	18.354		12.632	697	0.0306954	4.0565		12.643	856	0.0186087	13.566		14.035	3121	0.0804278	23.723		14.031	1863	0.0820452	11.6655		14.035	1547	0.0336304	13.342		12.242	33758	0.869939	250.709		12.239	19515	0.859427	136.735		12.236	21321	0.4635	184.264		12.435	3017	0.0777477	23.688
	12.649	1115	0.0287334	7.6125		12.646	693	0.0305192	9.73		12.65	513	0.0111522	4.7915		14.042	3114	0.0802474	21.8225		14.039	1607	0.0707711	13.88		14.043	1223	0.026587	11.08		12.249	31680	0.81639	229.033		12.246	12230	0.5386	111.107		12.243	18472	0.401565	139.275		12.442	2494	0.0642701	19.2885
	12.656	931	0.0239918	7.161		12.653	396	0.0174396	3.8115		12.657	440	0.00956522	3.3355		14.049	2243	0.0578018	18.7495		14.046	1426	0.0628	10.6155		14.05	1105	0.0240217	8.148		12.256	29000	0.747326	212.38		12.253	16049	0.706786	98.9765		12.25	14383	0.312674	114.992		12.449	2277	0.058678	16.6985
	12.663	855	0.0220332	6.251		12.66	604	0.0265997	3.5		12.664	361	0.00784783	2.8035		14.056	2136	0.0550445	15.3265		14.053	1051	0.0462853	8.6695		14.057	926	0.0201304	7.1085		12.263	24550	0.63265	187.425		12.26	11246	0.495266	95.5325		12.257	12226	0.265783	93.1315		12.456	1679	0.0432676	13.846
	12.67	871	0.0224456	6.041		12.667	327	0.0144008	3.2585		12.671	628	0.0136522	3.4615		14.063	1755	0.0452261	13.6185		14.06	1034	0.0455366	7.2975		14.064	1064	0.0231304	6.965		12.271	22326	0.575338	187.504		12.267	8211	0.361607	68.0995		12.264	11899	0.258674	84.4375		12.464	2139	0.0551218	15.272
	12.677	763	0.0196624	5.719		12.674	261	0.0114943	2.058		12.678	329	0.00715217	3.3495		14.07	1464	0.0377271	11.2665		14.067	787	0.0346589	6.3735		14.071	745	0.0161957	6.3315		12.278	21458	0.55297	153.244		12.274	9157	0.403268	60.788		12.271	8322	0.180913	70.7735		12.471	1209	0.0311558	11.718
	12.685	860	0.0221621	6.492		12.681	276	0.0121548	1.8795		12.685	594	0.012913	3.2305		14.078	1698	0.0437572	12.648		14.074	455	0.0200379	4.347		14.078	319	0.00693478	3.724		12.285	16580	0.427265	133.133		12.282	6809	0.299863	63.864		12.279	6582	0.143087	59.616		12.478	1301	0.0335266	8.785
	12.692	694	0.0178843	5.439		12.689	319	0.0140485	2.38		12.693	436	0.00947826	4.12		14.085	920	0.0237083	9.163		14.082	263	0.0115823	2.872		14.086	150	0.00326087	1.876		12.292	14360	0.370055	108.29		12.289	6553	0.288589	46.767		12.286	4912	0.106783	40.229		12.485	1530	0.0394279	9.9085
	12.699	644	0.0165958	4.683		12.696	315	0.0138724	2.219		12.7	219	0.00476087	2.2925		14.092	1288	0.0331916	7.728		14.089	617	0.0271722	3.08		14.093	226	0.00491304	1.316		12.299	12881	0.331942	95.3435		12.296	3868	0.170344	36.4735		12.293	3940	0.0856522	30.982		12.492	733	0.0188893	7.9205
	12.706	495	0.0127561	3.9865		12.703	406	0.0178799	2.5235		12.707	378	0.00821739	2.0895		14.099	884	0.0227806	7.602		14.096	405	0.0178359	3.577		14.1	320	0.00695652	1.911		12.306	9439	0.243242	78.12		12.303	3278	0.144361	25.011		12.3	2937	0.0638478	24.0695		12.499	705	0.0181678	5.033
	12.713	923	0.0237856	4.963		12.71	188	0.00827939	2.079		12.714	257	0.00558696	2.2225		14.106	962	0.0247906	6.461		14.103	138	0.00607742	1.9005		14.107	421	0.00915217	2.5935		12.313	9174	0.236413	65.1455		12.31	2957	0.130224	21.8225		12.307	2478	0.0538696	18.9525		12.507	860	0.0221621	6.26
	12.72	675	0.0173947	5.593		12.717	275	0.0121108	1.6205		12.721	588	0.0127826	2.9575		14.113	388	0.00999871	4.725		14.11	187	0.00823535	1.1375		14.114	198	0.00430435	2.1665		12.321	6930	0.178585	64.416		12.317	1857	0.0817809	16.849		12.314	2337	0.0508043	16.8525		12.514	1261	0.0324958	7.4235
	12.727	630	0.016235	4.5675		12.724	553	0.0243537	2.898		12.728	403	0.00876087	3.4685		14.12	443	0.0114161	2.9085		14.117	751	0.0330735	3.283		14.121	274	0.00595652	1.652		12.328	5461	0.140729	43.3685		12.325	2008	0.0884309	15.46		12.321	1739	0.0378043	14.266		12.521	748	0.0192759	7.0315
	12.735	441	0.0113645	4.284		12.731	271	0.0119346	2.884		12.735	290	0.00630435	2.4255		14.128	770	0.0198428	4.852		14.124	209	0.00920421	3.36		14.128	319	0.00693478	2.0755		12.335	5813	0.1498	39.459		12.332	1421	0.0625798	12.0015		12.329	810	0.0176087	10.196		12.528	657	0.0169308	4.9175
	12.742	542	0.0139673	3.4405		12.739	342	0.0150614	2.452		12.743	362	0.00786957	2.608		14.135	811	0.0208994	5.5335		14.132	258	0.0113621	1.868		14.136	91	0.00197826	1.64		12.342	4154	0.107048	34.8845		12.339	1584	0.0697582	10.5175		12.336	1183	0.0257174	6.9755		12.535	547	0.0140961	4.214
	12.749	595	0.0153331	3.9795		12.746	206	0.00907209	1.918		12.75	481	0.0104565	2.9505		14.148	555	0.0143023	8.879		14.139	292	0.0128595	1.925		14.149	152	0.00330435	1.5795		12.349	3320	0.085556	26.159		12.346	770	0.0339102	8.239		12.343	804	0.0174783	6.9545		12.542	609	0.0156939	4.046
	12.756	626	0.0161319	4.2735		12.753	121	0.00532875	1.1445		12.757	107	0.00232609	2.058		14.156	541	0.0139415	4.384		14.152	139	0.00612146	2.8015		14.156	235	0.0051087	1.3545		12.356	3189	0.0821801	22.7815		12.353	812	0.0357599	5.537		12.35	864	0.0187826	5.838		12.549	474	0.0122149	3.7905
	12.763	491	0.012653	3.9095		12.76	231	0.0101731	1.232		12.764	502	0.010913	2.1315		14.163	884	0.0227806	4.9875		14.159	235	0.0103492	1.309		14.163	281	0.0061087	1.806		12.364	2624	0.0676202	23.252		12.36	1060	0.0466816	6.552		12.357	641	0.0139348	5.2675		12.557	453	0.0116738	3.708
	12.77	638	0.0164412	3.9515		12.767	103	0.00453605	1.169		12.771	168	0.00365217	2.345		14.17	390	0.0100503	4.459		14.167	132	0.00581319	1.468		14.171	238	0.00517391	2.076		12.371	2128	0.0548383	16.632		12.367	425	0.0187167	5.1975		12.364	674	0.0146522	4.6025		12.564	512	0.0131942	3.3775
	12.778	421	0.0108491	4.236		12.774	122	0.00537279	0.7875		12.778	368	0.008	1.876		14.177	607	0.0156423	3.4895		14.174	222	0.00977672	1.239		14.178	84	0.00182609	1.127		12.378	1798	0.0463342	13.741		12.375	568	0.0250143	3.972		12.372	735	0.0159783	5.636		12.571	480	0.0123695	3.472
	12.785	222	0.00572091	2.2505		12.781	323	0.0142247	1.5575		12.786	337	0.00732609	2.82		14.184	237	0.00610746	2.954		14.181	99	0.00435989	1.1235		14.185	90	0.00195652	0.609		12.385	1725	0.044453	12.3305		12.382	636	0.028009	4.214		12.379	714	0.0155217	5.0715		12.578	245	0.00631362	2.5375
	12.792	394	0.0101533	2.156		12.789	301	0.0132558	2.496		12.793	344	0.00747826	2.3835		14.191	450	0.0115964	2.4045		14.188	249	0.0109658	1.218		14.192	133	0.0028913	0.7805		12.392	1583	0.0407937	11.578		12.389	550	0.0242216	4.151		12.386	1114	0.0242174	6.398		12.585	464	0.0119572	2.4815
	12.799	308	0.00793712	2.457		12.796	263	0.0115823	1.974		12.8	275	0.00597826	2.1665		14.198	159	0.00409741	2.1315		14.195	212	0.00933633	1.6135		14.199	160	0.00347826	1.0255		12.399	1427	0.0367736	10.535		12.396	197	0.00867574	2.6145		12.393	1022	0.0222174	7.476		12.592	307	0.00791135	2.6985
	12.806	402	0.0103595	2.485		12.803	247	0.0108777	1.785		12.807	236	0.00513043	1.7885		14.206	314	0.00809174	1.892		14.202	212	0.00933633	1.484		14.206	160	0.00347826	1.12		12.406	1313	0.0338358	9.59		12.403	581	0.0255868	2.723		12.4	756	0.0164348	6.223		12.599	164	0.00422626	1.6485
	12.813	247	0.00636516	2.2715		12.81	245	0.0107896	1.722		12.814	144	0.00313043	1.33		14.213	449	0.0115707	2.6705		14.21	144	0.00634166	1.424		14.214	104	0.00226087	1.056		12.414	1443	0.0371859	11.024		12.41	785	0.0345708	4.781		12.407	1228	0.0266957	6.944		12.607	141	0.00363355	1.22
	12.82	508	0.0130911	2.6425		12.817	285	0.0125512	1.855		12.821	259	0.00563043	1.4105		14.22	293	0.00755057	2.597		14.217	172	0.00757476	1.106		14.221	230	0.005	1.169		12.421	1721	0.04435	11.074		12.417	990	0.0435989	6.2125		12.414	2253	0.0489783	12.1835		12.614	492	0.0126788	2.2155
	12.828	263	0.00677748	3.084		12.824	84	0.0036993	1.2915		12.828	219	0.00476087	1.673		14.227	323	0.00832367	2.156		14.224	141	0.00620954	1.0955		14.228	140	0.00304348	1.295		12.428	1678	0.0432419	11.8965		12.425	968	0.04263	7.832		12.422	2139	0.0465	17.568		12.621	377	0.00971524	3.0415
	12.835	389	0.0100245	2.282		12.832	169	0.00744264	1.012		12.836	135	0.00293478	1.416		14.234	135	0.00347893	1.603		14.231	113	0.00497644	0.889		14.235	96	0.00208696	0.826		12.435	1364	0.0351501	10.647		12.432	1119	0.04928	7.3045		12.429	2435	0.0529348	16.009		12.628	237	0.00610746	2.149
	12.842	424	0.0109264	2.8455		12.839	117	0.0051526	1.001		12.843	132	0.00286957	0.9345		14.241	175	0.00450973	1.085		14.238	160	0.00704629	0.9555		14.242	89	0.00193478	0.6475		12.442	1968	0.0507151	11.662		12.439	1625	0.0715638	9.604		12.436	2433	0.0528913	17.038		12.642	413	0.010643	4.55
	12.849	201	0.00517974	2.1875		12.846	141	0.00620954	0.903		12.85	157	0.00341304	1.0115		14.248	210	0.00541167	1.3475		14.245	59	0.00259832	0.7665		14.249	179	0.0038913	0.938		12.449	2451	0.063162	15.4665		12.446	1536	0.0676443	11.0635		12.443	2134	0.0463913	15.9845		12.649	223	0.00574668	2.226
	12.856	149	0.00383971	1.225		12.853	192	0.00845554	1.1655		12.857	127	0.00276087	0.994		14.256	248	0.00639093	1.832		14.252	71	0.00312679	0.455		14.256	73	0.00158696	0.882		12.456	2937	0.0756861	18.858		12.453	1414	0.0622715	10.325		12.45	2325	0.0505435	15.6065		12.656	268	0.00690633	1.7185
	12.863	383	0.00986986	1.862		12.86	77	0.00339102	0.9415		12.864	228	0.00495652	1.2425		14.263	144	0.00371086	1.372		14.26	92	0.00405161	0.652		14.264	143	0.0031087	0.864		12.464	2834	0.0730318	23.084		12.46	2107	0.0927908	12.3235		12.457	2474	0.0537826	16.7965		12.663	344	0.00886484	2.142
	12.871	125	0.00322123	2.032		12.867	54	0.00237812	0.4585		12.871	128	0.00278261	1.246		14.27	219	0.0056436	1.2705		14.267	179	0.00788303	0.9485		14.271	122	0.00265217	0.9275		12.471	2385	0.0614612	18.2665		12.468	2290	0.10085	17.588		12.464	3446	0.074913	20.72		12.67	368	0.00948331	2.492
	12.878	240	0.00618477	1.2775		12.874	165	0.00726648	0.7665		12.878	56	0.00121739	0.644		14.277	129	0.00332431	1.218		14.274	126	0.00554895	1.0675		14.278	202	0.0043913	1.134		12.478	3061	0.0788816	19.061		12.475	2267	0.0998371	15.9495		12.472	2515	0.0546739	23.844		12.677	294	0.00757634	2.317
	12.885	130	0.00335008	1.295		12.882	46	0.00202581	0.844		12.886	144	0.00313043	0.8		14.284	318	0.00819482	1.5645		14.281	36	0.00158541	0.567		14.285	92	0.002	1.029		12.485	3373	0.0869218	22.519		12.482	1744	0.0768045	14.0385		12.479	2423	0.0526739	17.283		12.685	322	0.0082979	2.464
	12.892	151	0.00389125	0.9835		12.889	170	0.00748668	0.756		12.893	263	0.00571739	1.4245		14.291	277	0.00713826	2.0825		14.288	32	0.00140926	0.238		14.292	104	0.00226087	0.686		12.492	2918	0.0751965	22.0185		12.489	1741	0.0766724	12.1975		12.486	1569	0.0341087	13.972		12.692	512	0.0131942	2.919
	12.899	283	0.00729287	1.519		12.896	122	0.00537279	1.022		12.9	140	0.00304348	1.4105		14.299	172	0.00443242	1.796		14.295	110	0.00484432	0.497		14.299	52	0.00113043	0.546		12.499	2852	0.0734957	20.195		12.496	1722	0.0758356	12.1205		12.493	2128	0.0462609	12.9395		12.699	538	0.0138642	3.675

## Sheet: Supplementary Figure 1
Source Data for Supplementary Figure 1
2.7 Å cryo-EM structure of ex vivo RML prion fibrils
Szymon W. Manka, Wenjuan Zhang, Adam Wenborn, Jemma Betts, Susan Joiner, Helen R.
Saibil, John Collinge, Jonathan D.F. Wadsworth
Source data
Images of original silver-stained SDS-PAGE gel and western blot autoradiography film
(antibody ICSM 35). Boxed lanes appear in Supplementary Figure 1.
Silver-stained SDS-PAGE gel
Western blot autoradiography film
